# Supplementary material for: Investigating Potential Dose–Response Relationships between Vitamin D Status and Cognitive Performance: A Cross-Sectional Analysis in Middle- to Older-Aged Adults in the Busselton Healthy Ageing Study
Source: Int J Environ Res Public Health. 2021 Dec 31;19(1):450. doi: 10.3390/ijerph19010450 (PMC8744852; doi:10.3390/ijerph19010450)
Supplement: Supplementary file 1 [file ijerph-19-00450-s001.zip]

Archive with 1 entries (1 files):
- ijerph-1478394-supplementary.pdf
